# Supplementary material for: Albumin-Like Protein is the Major Protein Constituent of Luminal Fluid in the Human Endolymphatic Sac
Source: PLoS One. 2011 Jun 29;6(6):e21656. doi: 10.1371/journal.pone.0021656 (PMC3126852; doi:10.1371/journal.pone.0021656)
Supplement: Table S1 — Albumin-like proteins identified by LC-MS/MS except unnamed protein product (gi|28590) in each sample from part of spot 1 ( Fig. 5 ) and trypsinized protein of patients 1. (XLS) [file pone.0021656.s002.xls]

## Sheet: Sheet1
Table S1. Albumin-like proteins identified by LC-MS/MS except unnamed protein product (gi|28590) in each sample from part of spot 1 and trypsinized protein of patients 1
gi number	Protein name	M	pI	C(%)	Peptide sequence	Ion score
gi|3212456	Chain A, Crystal Structure Of Human Serum Albumin	66472	5.67	70	ALVLIAFAQYLQQCPFEDHVK	54
					LVNEVTEFAK	67
					SLHTLFGDKLCTVATLR	41
					LVRPEVDVMCTAFHDNEETFLKK	43
					YLYEIAR	42
					FPKAEFAEVSK	50
					AEFAEVSKLVTDLTK	58
					LKECCEKPLLEK	42
					SHCIAEVENDEMPADLPSLAADFVESK	45
					DVFLGMFLYEYAR	71
					RHPDYSVVLLLR	56
					QNCELFEQLGEYKFQNALLVR	58
					FQNALLVR	56
					KVPQVSTPTLVEVSR	68
					VPQVSTPTLVEVSR	45
					MPCAEDYLSVVLNQLCVLHEK	57
					QTALVELVK	69
					AVMDDFAAFVEK	80
					LVAASQAALGL	94
gi|194391080	unnamed protein product [Homo sapiens]	70362	5.77	32	FKDLGEENFK	41
					LVNEVTEFAK	58
					LVRPEVDVMCTAFHDNEETFLKK	48
					YLYEIAR	44
					FQNALLVR	51
					KVPQVSTPTLVEVSR	62
					KQTALVELVK	56
					QTALVELVK	76
					AVMDDFAAFVEK	79
					LVAASQAALGL	82
gi|194391112	unnamed protein product [Homo sapiens]	59573	6.88	23	FKDLGEENFK	41
					YLYEIAR	44
					FQNALLVR	51
					KVPQVSTPTLVEVSR	62
					KQTALVELVK	56
					AVMDDFAAFVEK	79
					KLVAASQAALGL	64
gi|7770217	PRO2675 [Homo sapiens]	32574	6.14	33	FQNALLVR	51
					KVPQVSTPTLVEVSR	62
					KQTALVELVK	56
					AVMDDFAAFVEK	75
					KLVAASQAALGL	64
gi|119626083	albumin, isoform CRA_t [Homo sapiens]	58652	6.66	27	FKDLGEENFK	41
					LVNEVTEFAK	58
					LVRPEVDVMCTAFHDNEETFLKK	47
					YLYEIAR	44
					FQNALLVR	51
					KVPQVSTPTLVEVSR	62
Mr,. nominal mass; pI, calculated pI value in Mascot search; C, sequence coverage.
