# Supplementary material for: Albumin-Like Protein is the Major Protein Constituent of Luminal Fluid in the Human Endolymphatic Sac
Source: PLoS One. 2011 Jun 29;6(6):e21656. doi: 10.1371/journal.pone.0021656 (PMC3126852; doi:10.1371/journal.pone.0021656)
Supplement: Table S2 — Albumin or albumin-like proteins identified by LC-MS/MS in the luminal fluid from a normal endolymphatic sac. (XLS) [file pone.0021656.s003.xls]

## Sheet: Sheet1
Table S2. Albumin or albumin-like proteins identified by LC-MS/MS in the luminal fluid from a normal endolymphatic sac.
gi number	Protein name	M	pI	C(%)	Peptide sequence	Ion score
gi|3212456	Chain A, Crystal Structure Of Human Serum Albumin*	66472	5.67	52	LSQRFPK	43
					LCTVATLR	43
					FQNALLVR	44
					QTALVELVK	42
					AFKAWAVAR	43
					CCTESLVNR	42
					LVNEVTEFAK	42
					FKDLGEENFK	42
					AVMDDFAAFVEK	43
					YICENQDSISSK	42
					RHPDYSVVLLLR	44
					VPQVSTPTLVEVSR	42
					LKECCEKPLLEK	42
					KVPQVSTPTLVEVSR	41
					QNCELFEQLGEYK	41
					YKAAFTECCQAADK	41
					RPCFSALEVDETYVPK	43
					VHTECCHGDLLECADDRADLAK	41
gi|4502027	Serum albumin preproprotein [Homo sapiens]*	69366	5.92	50	LSQRFPK	43
					LCTVATLR	43
					FQNALLVR	44
					QTALVELVK	42
					AFKAWAVAR	43
					CCTESLVNR	42
					LVNEVTEFAK	42
					FKDLGEENFK	42
					AVMDDFAAFVEK	43
					YICENQDSISSK	42
					RHPDYSVVLLLR	44
					VPQVSTPTLVEVSR	42
					LKECCEKPLLEK	42
					KVPQVSTPTLVEVSR	41
					QNCELFEQLGEYK	41
					YKAAFTECCQAADK	41
					RPCFSALEVDETYVPK	43
					VHTECCHGDLLECADDRADLAK	41
gi|78101694	Chain A, Human Serum Albumin Complexed With Myristate And Azapropazone*	66444	5.57	52	LSQRFPK	43
					LCTVATLR	43
					FQNALLVR	44
					QTALVELVK	42
					AFKAWAVAR	43
					CCTESLVNR	42
					LVNEVTEFAK	42
					FKDLGEENFK	42
					AVMDDFAAFVEK	43
					YICENQDSISSK	42
					RHPDYSVVLLLR	44
					VPQVSTPTLVEVSR	42
					LKECCEKPLLEK	42
					KVPQVSTPTLVEVSR	41
					QNCELFEQLGEYK	41
					YKAAFTECCQAADK	41
					RPCFSALEVDETYVPK	43
					VHTECCHGDLLECADDRADLAK	41
gi|28590	unnamed protein product [Homo sapiens]	69295	5.92	50	LSQRFPK	43
					LCTVATLR	43
					FQNALLVR	44
					QTALVELVK	42
					AFKAWAVAR	43
					CCTESLVNR	42
					LVNEVTEFAK	42
					FKDLGEENFK	42
					AVMDDFAAFVEK	43
					YICENQDSISSK	42
					RHPDYSVVLLLR	44
					ADDKETCFAEEGK	42
					LKECCEKPLLEK	42
					KVPEVSTPTLVEVSR	42
					QNCELFEQLGEYK	41
					YKAAFTECCQAADK	41
					RPCFSALEVDETYVPK	43
					VHTECCHGDLLECADDRADLAK	41
*, Proteins matching the same set of peptides. Mr,. nominal mass; pI, calculated pI value in Mascot search; C, sequence coverage.
